# Supplementary material for: Combined Action of Hyper-Harmonized Hydroxylated Fullerene Water Complex and Hyperpolarized Light Leads to Melanoma Cell Reprogramming In Vitro
Source: Nanomaterials (Basel). 2022 Apr 13;12(8):1331. doi: 10.3390/nano12081331 (PMC9033139; doi:10.3390/nano12081331)
Supplement: Supplementary file 1 [file nanomaterials-12-01331-s001.zip]

Archive with 1 entries (1 files):
- nanomaterials-1638389-supplementary.pdf
